# Supplementary material for: Discovery of IRAK4 Inhibitors BAY1834845 (Zabedosertib) and BAY1830839
Source: J Med Chem. 2024 Jan 17;67(2):1225–42. doi: 10.1021/acs.jmedchem.3c01714 (PMC10823478; doi:10.1021/acs.jmedchem.3c01714)
Supplement: Supplementary file 1 — jm3c01714_si_001.csv [file jm3c01714_si_001.csv]

SMILES	Compound	IRAK4 Inh|IC50 (nM) biochem.	FLT3 Inh IC50 (nM) biochem.
[O-][N+](=O)C1C=C(C=CC=1)C(=O)NC1=CC2=CN(CC(=O)N3CCN(CC3)C(=O)C3C=CC=CC=3)N=C2C=C1	05	212
O=C(CN1C=C2C=C(C=CC2=N1)NC(=O)C1C=CC=C(N=1)C(F)(F)F)N1CCN(CC1)C(=O)C1C=CC=CC=1	06	229
CC1=CC2=NN(CC(=O)N3CCN(CC3)C(=O)C3C=CC=CC=3)C=C2C=C1NC(=O)C1C=CC=C(N=1)C(F)(F)F	07	111
O=C(CN1C=C2C=C(NC(=O)C3C=CC=C(N=3)C(F)(F)F)C(F)=CC2=N1)N1CCN(CC1)C(=O)C1C=CC=CC=1	08	83
O=C(CN1C=C2C=C(NC(=O)C3C=CC=C(N=3)C(F)(F)F)C(Cl)=CC2=N1)N1CCN(CC1)C(=O)C1C=CC=CC=1	09	51
CCOC1=CC2=NN(CC(=O)N3CCN(CC3)C(=O)C3C=CC=CC=3)C=C2C=C1NC(=O)C1C=CC=C(N=1)C(F)(F)F	10	6
CC(C)OC1=CC2=NN(CC(=O)N3CCN(CC3)C(=O)C3C=CC=CC=3)C=C2C=C1NC(=O)C1C=CC=C(N=1)C(F)(F)F	11	13
CN1CCN(CC1)C(=O)CN1C=C2C=C(NC(=O)C3C=CC=C(N=3)C(F)(F)F)C(F)=CC2=N1	12	961
CN1CCN(CC1)C(=O)CN1C=C2C=C(NC(=O)C3C=CC=C(N=3)C(F)(F)F)C(=CC2=N1)C#N	13	126
CN1CCN(CC1)C(=O)CN1C=C2C=C(NC(=O)C3C=CC=C(N=3)C(F)(F)F)C(=CC2=N1)OC	14	57
CN1CCN(CC1)C(=O)CN1C=C2C=C(NC(=O)C3C=CC=C(N=3)C(F)(F)F)C(=CC2=N1)OC(F)(F)F	15	38
CN1CCN(CC1)C(=O)CN1C=C2C=C(NC(=O)C3C=CC=C(N=3)C(F)(F)F)C(=CC2=N1)OCC	16	5
CN1CCN(CC1)C(=O)CN1C=C2C=C(NC(=O)C3C=CC=C(N=3)C(F)(F)F)C(=CC2=N1)OC(C)C	17	4
CN1CCN(CC1)C(=O)CN1C=C2C=C(NC(=O)C3C=CC=C(N=3)C(F)(F)F)C(=CC2=N1)OCC1CC1	18	3
COC1=CC2=NN(CC(=O)N3CCOCC3)C=C2C=C1NC(=O)C1C=CC=C(N=1)C(F)(F)F	19	12	111
CCOC1=CC2=NN(CC(=O)N3CCOCC3)C=C2C=C1NC(=O)C1C=CC=C(N=1)C(F)(F)F	20	12
CC1=CC=CC(=N1)C(=O)NC1=CC2=CN(CC(=O)N3CCOCC3)N=C2C=C1OC	21	51	85
COC1=CC2=NN(CC(=O)N3CCOCC3)C=C2C=C1NC(=O)C1C=CC=C(N=1)C(F)F	22	8	31
COC1=CC2=NN(CC(=O)N3CCOCC3)C=C2C=C1NC(=O)C1C=CC=C(N=1)[C@@H](O)C(F)(F)F	23	9	56
COC1=CC2=NN(CC(=O)N3CCOCC3)C=C2C=C1NC(=O)C1C=CC=C(N=1)[C@H](O)C(F)(F)F	24	158	521
COC1=CC2=NN(CC(=O)N3CCOCC3)C=C2C=C1NC(=O)C1C=CC=C(N=1)C(C)O	25	29	133
COC1=CC2=NN(CC(=O)N3CCOCC3)C=C2C=C1NC(=O)C1C=CC=C(N=1)C(C)(C)O	26	20	222
COC1=CC2=NN(CC(=O)N3CCOCC3)C=C2C=C1NC(=O)C1C=CC=C(NCC(C)C)N=1	27	35	17
COC1=CC2=NN(CC(=O)N3CCOCC3)C=C2C=C1NC(=O)C1C=CC=C(N=1)N1CCOCC1	28	29	110
COC1=CC2=NN(CC(=O)N3CCOCC3)C=C2C=C1NC(=O)C1=COC(=N1)C1CCOCC1	29	195	44
COCCCN1C=C2C=C(NC(=O)C3C=CC=C(N=3)C(F)(F)F)C(=CC2=N1)OC	30	3	32
CC(C)(O)CCN1C=C2C=C(NC(=O)C3C=CC=C(N=3)C(F)(F)F)C(=CC2=N1)OC	31	3	22
CC(C)(O)CCN1C=C2C=C(NC(=O)C3C=CC=C(N=3)C(F)(F)F)C(=CC2=N1)O[C@@H]1COCC1	32	2	3
CC(C)(O)C1=CC2=NN(CCCOC)C=C2C=C1NC(=O)C1C=CC=C(N=1)C(F)(F)F	33	7	115
COC1=CC2=NN(C=C2C=C1NC(=O)C1C=CC=C(N=1)C(F)(F)F)C1CS(=O)(=O)CCC1	34	2	7
COC1=CC2N=C(NC=2C=C1NC(=O)C1C=CC=C(N=1)C(F)(F)F)C1CS(=O)(=O)CCC1	35	10	144
COC1=CC2N=C(C3CS(=O)(=O)CCC3)N(C)C=2C=C1NC(=O)C1C=CC=C(N=1)C(F)(F)F	36 (individual enantiomer 2, unknown absolute stereochemistry)	6	290
CC(C)(O)CCN1N=C2C=C(OC)C(=CC2=C1C)NC(=O)C1C=CC=C(N=1)C(F)(F)F	37	9	217
CC(C)(O)CCC1=NC2C=C(C(=CC=2N1C)NC(=O)C1C=CC=C(N=1)C(F)(F)F)C(C)(C)O	38	11	763
CCN1C2C=C(NC(=O)C3C=CC=C(N=3)C(F)(F)F)C(=CC=2N=C1CCC(C)(C)O)C(C)(C)O	39	426	inactive
COC1=CC2=NN(CCS(C)(=O)=O)C=C2C=C1NC(=O)C1C=CC=C(N=1)C(C)(C)O	40	8	59
CC1=NC2C=C(C(=CC=2N1C)NC(=O)C1C=CC=C(N=1)C(F)(F)F)C1C=CNN=1	41	43	538
CC(C)(O)CCN1C=C2C=C(NC(=O)C3C=CC=C(N=3)C(F)(F)F)C(=CC2=N1)C(C)(C)O	BAY1830839	3	167
CC(C)(O)C1=CC2=NN(CCS(C)(=O)=O)C=C2C=C1NC(=O)C1C=CC=C(N=1)C(F)(F)F	BAY1834845	8	243
